# Supplementary material for: Thermally Remendable Polyurethane Network Cross-Linked via Reversible Diels–Alder Reaction
Source: Polymers (Basel). 2021 Jun 10;13(12):1935. doi: 10.3390/polym13121935 (PMC8230680; doi:10.3390/polym13121935)
Supplement: Supplementary file 1 [file polymers-13-01935-s001.zip]

Archive with 1 entries (1 files):
- polymers-1242193-supplementary.pdf
